# Supplementary material for: Removal of Scale-Forming Ions and Oil Traces from Oil Field Produced Water Using Graphene Oxide/Polyethersulfone and TiO2 Nanoribbons/Polyethersulfone Nanofiltration Membranes
Source: Polymers (Basel). 2022 Jun 24;14(13):2572. doi: 10.3390/polym14132572 (PMC9269001; doi:10.3390/polym14132572)
Supplement: Supplementary file 1 [file polymers-14-02572-s001.zip]

Archive with 1 entries (1 files):
- polymers-1753600-supplementary.pdf
